# Supplementary material for: ﻿Species diversity, molecular phylogeny and ecological habits of Cyanosporus (Polyporales, Basidiomycota) with an emphasis on Chinese collections
Source: MycoKeys. 2022 Jan 11;86:19–46. doi: 10.3897/mycokeys.86.78305 (PMC9633980; doi:10.3897/mycokeys.86.78305)
Supplement: XML Treatment for Cyanosporus flavus [file mycokeys.86.78305-treatment1.xml]

<!DOCTYPE tp:taxon-treatment
  PUBLIC "-//TaxonX//DTD Taxonomic Treatment Publishing DTD v0 20100105//EN" "tax-treatment-NSO.dtd">
<tp:taxon-treatment xmlns:tp="http://www.plazi.org/taxpub"><tp:treatment-meta><kwd-group><label>Taxon classification</label><kwd>
                <named-content content-type="kingdom">Fungi</named-content>
              </kwd><kwd>
                <named-content content-type="order">Polyporales</named-content>
              </kwd><kwd>
                <named-content content-type="family">Polyporaceae</named-content>
              </kwd></kwd-group><mixed-citation publication-type="journal"><person-group><name><surname>Liu</surname><given-names>Shun</given-names></name><name><surname>Xu</surname><given-names>Tai-Min</given-names></name><name><surname>Song</surname><given-names>Chang-Ge</given-names></name><name><surname>Zhao</surname><given-names>Chang-Lin</given-names></name><name><surname>Wu</surname><given-names>Dong-Mei</given-names></name><name><surname>Cui</surname><given-names>Bao-Kai</given-names></name></person-group><article-title>﻿Species diversity, molecular phylogeny and ecological habits of <italic><tp:taxon-name><tp:taxon-name-part taxon-name-part-type="genus" reg="Cyanosporus">Cyanosporus</tp:taxon-name-part></tp:taxon-name></italic> (<tp:taxon-name><tp:taxon-name-part taxon-name-part-type="order">Polyporales</tp:taxon-name-part></tp:taxon-name>, <tp:taxon-name><tp:taxon-name-part taxon-name-part-type="phylum">Basidiomycota</tp:taxon-name-part></tp:taxon-name>) with an emphasis on Chinese collections</article-title><source>MycoKeys</source><day>11</day><month>01</month><year>2022</year><volume>86</volume><fpage>19</fpage><lpage>46</lpage><pub-id pub-id-type="doi">10.3897/mycokeys.86.78305</pub-id></mixed-citation></tp:treatment-meta><tp:nomenclature><label>﻿</label><tp:taxon-name>
              <object-id xmlns:xlink="http://www.w3.org/1999/xlink" content-type="arpha" xlink:type="simple">CC2A2AEE-34B1-5398-A726-C5105333B75F</object-id>
              <tp:taxon-name-part taxon-name-part-type="genus" reg="Cyanosporus">Cyanosporus</tp:taxon-name-part>
              <tp:taxon-name-part taxon-name-part-type="species" reg="flavus">flavus</tp:taxon-name-part>
              <object-id xmlns:xlink="http://www.w3.org/1999/xlink" content-type="mycobank" xlink:type="simple">842319</object-id>
            </tp:taxon-name><tp:taxon-authority>B.K. Cui &amp; Shun Liu</tp:taxon-authority><tp:taxon-status xmlns:xlink="http://www.w3.org/1999/xlink" xlink:type="simple">sp. nov.</tp:taxon-status><xref ref-type="fig" rid="F4">Figs 4</xref><xref ref-type="fig" rid="F5">, 5</xref></tp:nomenclature><tp:treatment-sec sec-type="diagnosis" id="SECID0ES1BG"><title>Diagnosis.</title><p><italic><tp:taxon-name><tp:taxon-name-part taxon-name-part-type="genus" reg="Cyanosporus">Cyanosporus</tp:taxon-name-part><tp:taxon-name-part taxon-name-part-type="species" reg="flavus">flavus</tp:taxon-name-part></tp:taxon-name></italic> is characterised by flabelliform to semicircular and hirsute pileus with ash grey to light vinaceous grey pileal surface when fresh, buff to lemon-chrome pore surface when dry, and allantoid and slightly curved basidiospores (4.6–5.2 × 0.8–1.3 μm).</p></tp:treatment-sec><tp:treatment-sec sec-type="Holotype" id="SECID0ED2BG"><title>Holotype.</title><p>China. Sichuan Province, Jiuzhaigou County, on stump of <italic><tp:taxon-name><tp:taxon-name-part taxon-name-part-type="genus" reg="Picea">Picea</tp:taxon-name-part></tp:taxon-name></italic> sp., 19.IX.2020, Cui 18547 (<named-content xmlns:xlink="http://www.w3.org/1999/xlink" content-type="dwc:institutional_code" xlink:title="Beijing Forestry University" xlink:href="http://grbio.org/institution/beijing-forestry-university" xlink:type="simple">BJFC</named-content> 035408).</p></tp:treatment-sec><tp:treatment-sec sec-type="etymology" id="SECID0EV2BG"><title>Etymology.</title><p><italic>Flavus</italic> (Lat.): referring to its lemon-chrome pore surface when dry.</p></tp:treatment-sec><tp:treatment-sec sec-type="Fruiting body" id="SECID0EC3BG"><title>Fruiting body.</title><p>Basidiomata annual, pileate, soft and watery, without odour or taste when fresh, becoming corky to fragile and light in weight upon drying. Pileus flabelliform to semicircular, projecting up to 3.2 cm, 5.7 cm wide and 0.9 cm thick at base. Pileal surface ash-grey to light vinaceous grey when fresh, becoming pale mouse-grey to mouse-grey when dry, hirsute; margin acute to slightly obtuse, white with a little blue tint when fresh, olivaceous buff to greyish brown when dry. Pore surface white to cream when fresh, becoming buff to lemon-chrome when dry; sterile margin narrow to almost lacking; pores angular, 5–7 per mm; dissepiments thin, entire to lacerate. Context white to cream, soft corky, up to 6 mm thick. Tubes pale mouse-grey to ash-grey, fragile, up to 4 mm long.</p></tp:treatment-sec><tp:treatment-sec sec-type="Hyphal structure" id="SECID0EH3BG"><title>Hyphal structure.</title><p>Hyphal system monomitic; generative hyphae with clamp connections, <abbrev xmlns:xlink="http://www.w3.org/1999/xlink" xlink:title="Melzer’s reagent" id="ABBRID0EN3BG" xlink:type="simple">IKI</abbrev>–, <abbrev xmlns:xlink="http://www.w3.org/1999/xlink" xlink:title="Cotton Blue" id="ABBRID0ER3BG" xlink:type="simple">CB</abbrev>–; hyphae unchanged in <abbrev xmlns:xlink="http://www.w3.org/1999/xlink" xlink:title="5% potassium hydroxide" id="ABBRID0EV3BG" xlink:type="simple">KOH</abbrev>.</p></tp:treatment-sec><tp:treatment-sec sec-type="Context" id="SECID0EZ3BG"><title>Context.</title><p>Generative hyphae hyaline, thin- to slightly thick-walled with a wide lumen, occasionally branched, loosely interwoven, 2.7–6.5 μm in diam.</p></tp:treatment-sec><tp:treatment-sec sec-type="Tubes" id="SECID0E53BG"><title>Tubes.</title><p>Generative hyphae hyaline, thin- to slightly thick-walled with a wide lumen, rarely branched, interwoven, 2.2–4.7 μm in diam. Cystidia absent; cystidioles present, fusoid, thin-walled, 12.3–17.8 × 2.2–3.5 μm. Basidia clavate, bearing four sterigmata and a basal clamp connection, 13.2–16.5 × 3.2–5.5 μm; basidioles dominant, in shape similar to basidia, but smaller, 12.6–15.7 × 2.9–5.2 μm.</p><fig id="F4" position="float" orientation="portrait"><object-id xmlns:xlink="http://www.w3.org/1999/xlink" content-type="doi" xlink:type="simple">10.3897/mycokeys.86.78305.figure4</object-id><object-id xmlns:xlink="http://www.w3.org/1999/xlink" content-type="zenodo_dep_id" xlink:type="simple">5875321</object-id><object-id xmlns:xlink="http://www.w3.org/1999/xlink" content-type="arpha" xlink:type="simple">9D5AAAF5-CB85-5726-B594-9771EE61A1CF</object-id><label>Figure 4.</label><caption><p>Basidiomata of <italic><tp:taxon-name><tp:taxon-name-part taxon-name-part-type="genus" reg="Cyanosporus">Cyanosporus</tp:taxon-name-part><tp:taxon-name-part taxon-name-part-type="species" reg="flavus">flavus</tp:taxon-name-part></tp:taxon-name></italic> (Holotype, Cui 18547). Scale bar: 1 cm. The upper figure is the upper surface and the lower figure is the lower surface of the basidiomata.</p></caption><graphic xmlns:xlink="http://www.w3.org/1999/xlink" xlink:href="mycokeys-86-019-g004.jpg" position="float" orientation="portrait" xlink:type="simple" id="oo_632895.jpg"><uri content-type="original_file" xlink:type="simple">https://binary.pensoft.net/fig/632895</uri></graphic></fig><fig id="F5" position="float" orientation="portrait"><object-id xmlns:xlink="http://www.w3.org/1999/xlink" content-type="doi" xlink:type="simple">10.3897/mycokeys.86.78305.figure5</object-id><object-id xmlns:xlink="http://www.w3.org/1999/xlink" content-type="zenodo_dep_id" xlink:type="simple">5875323</object-id><object-id xmlns:xlink="http://www.w3.org/1999/xlink" content-type="arpha" xlink:type="simple">1A619410-516E-5D34-8AE0-19B0B593D7F1</object-id><label>Figure 5.</label><caption><p>Microscopic structures of <italic><tp:taxon-name><tp:taxon-name-part taxon-name-part-type="genus" reg="Cyanosporus">Cyanosporus</tp:taxon-name-part><tp:taxon-name-part taxon-name-part-type="species" reg="flavus">flavus</tp:taxon-name-part></tp:taxon-name></italic> (Holotype, Cui 18547) <bold>a</bold> basidiospores <bold>b</bold> basidia and basidioles <bold>c</bold> cystidioles <bold>d</bold> hyphae from trama <bold>e</bold> hyphae from context. Drawings by: Shun Liu.</p></caption><graphic xmlns:xlink="http://www.w3.org/1999/xlink" xlink:href="mycokeys-86-019-g005.jpg" position="float" orientation="portrait" xlink:type="simple" id="oo_632896.jpg"><uri content-type="original_file" xlink:type="simple">https://binary.pensoft.net/fig/632896</uri></graphic></fig></tp:treatment-sec><tp:treatment-sec sec-type="Spores" id="SECID0E45BG"><title>Spores.</title><p>Basidiospores slim allantoid, slightly curved, hyaline, thin- to slightly thick-walled, smooth, <abbrev xmlns:xlink="http://www.w3.org/1999/xlink" xlink:title="Melzer’s reagent" id="ABBRID0ED6BG" xlink:type="simple">IKI</abbrev>–, <abbrev xmlns:xlink="http://www.w3.org/1999/xlink" xlink:title="Cotton Blue" id="ABBRID0EH6BG" xlink:type="simple">CB</abbrev>–, 4.6–5.2 × 0.8–1.3 μm, L = 5 μm, W = 0.99 μm, Q = 4.96–5.25 (n = 60/2).</p></tp:treatment-sec><tp:treatment-sec sec-type="Type of rot" id="SECID0EL6BG"><title>Type of rot.</title><p>Brown rot.</p></tp:treatment-sec><tp:treatment-sec sec-type="Additional specimen (paratype) examined" id="SECID0EQ6BG"><title>Additional specimen (paratype) examined.</title><p>China. Sichuan Province, Jiuzhaigou County, Jiuzhaigou Nature Reserve, on fallen trunk of <italic><tp:taxon-name><tp:taxon-name-part taxon-name-part-type="genus" reg="Abies">Abies</tp:taxon-name-part></tp:taxon-name></italic> sp., 20.IX.2020, Cui 18562 (<named-content xmlns:xlink="http://www.w3.org/1999/xlink" content-type="dwc:institutional_code" xlink:title="Beijing Forestry University" xlink:href="http://grbio.org/institution/beijing-forestry-university" xlink:type="simple">BJFC</named-content> 035423).</p></tp:treatment-sec></tp:taxon-treatment>
