# Supplementary material for: ﻿Species diversity, molecular phylogeny and ecological habits of Cyanosporus (Polyporales, Basidiomycota) with an emphasis on Chinese collections
Source: MycoKeys. 2022 Jan 11;86:19–46. doi: 10.3897/mycokeys.86.78305 (PMC9633980; doi:10.3897/mycokeys.86.78305)
Supplement: XML Treatment for Cyanosporus rigidus [file mycokeys.86.78305-treatment2.xml]

<!DOCTYPE tp:taxon-treatment
  PUBLIC "-//TaxonX//DTD Taxonomic Treatment Publishing DTD v0 20100105//EN" "tax-treatment-NSO.dtd">
<tp:taxon-treatment xmlns:tp="http://www.plazi.org/taxpub"><tp:treatment-meta><kwd-group><label>Taxon classification</label><kwd>
                <named-content content-type="kingdom">Fungi</named-content>
              </kwd><kwd>
                <named-content content-type="order">Polyporales</named-content>
              </kwd><kwd>
                <named-content content-type="family">Polyporaceae</named-content>
              </kwd></kwd-group><mixed-citation publication-type="journal"><person-group><name><surname>Liu</surname><given-names>Shun</given-names></name><name><surname>Xu</surname><given-names>Tai-Min</given-names></name><name><surname>Song</surname><given-names>Chang-Ge</given-names></name><name><surname>Zhao</surname><given-names>Chang-Lin</given-names></name><name><surname>Wu</surname><given-names>Dong-Mei</given-names></name><name><surname>Cui</surname><given-names>Bao-Kai</given-names></name></person-group><article-title>﻿Species diversity, molecular phylogeny and ecological habits of <italic><tp:taxon-name><tp:taxon-name-part taxon-name-part-type="genus" reg="Cyanosporus">Cyanosporus</tp:taxon-name-part></tp:taxon-name></italic> (<tp:taxon-name><tp:taxon-name-part taxon-name-part-type="order">Polyporales</tp:taxon-name-part></tp:taxon-name>, <tp:taxon-name><tp:taxon-name-part taxon-name-part-type="phylum">Basidiomycota</tp:taxon-name-part></tp:taxon-name>) with an emphasis on Chinese collections</article-title><source>MycoKeys</source><day>11</day><month>01</month><year>2022</year><volume>86</volume><fpage>19</fpage><lpage>46</lpage><pub-id pub-id-type="doi">10.3897/mycokeys.86.78305</pub-id></mixed-citation></tp:treatment-meta><tp:nomenclature><label>﻿</label><tp:taxon-name>
              <object-id xmlns:xlink="http://www.w3.org/1999/xlink" content-type="arpha" xlink:type="simple">C5D8B882-5106-5A28-BA24-A125D6A7D9C1</object-id>
              <tp:taxon-name-part taxon-name-part-type="genus" reg="Cyanosporus">Cyanosporus</tp:taxon-name-part>
              <tp:taxon-name-part taxon-name-part-type="species" reg="rigidus">rigidus</tp:taxon-name-part>
              <object-id xmlns:xlink="http://www.w3.org/1999/xlink" content-type="mycobank" xlink:type="simple">842320</object-id>
            </tp:taxon-name><tp:taxon-authority>B.K. Cui &amp; Shun Liu</tp:taxon-authority><tp:taxon-status xmlns:xlink="http://www.w3.org/1999/xlink" xlink:type="simple">sp. nov.</tp:taxon-status><xref ref-type="fig" rid="F6">Figs 6</xref><xref ref-type="fig" rid="F7">, 7</xref></tp:nomenclature><tp:treatment-sec sec-type="diagnosis" id="SECID0EVBAI"><title>Diagnosis.</title><p><italic><tp:taxon-name><tp:taxon-name-part taxon-name-part-type="genus" reg="Cyanosporus">Cyanosporus</tp:taxon-name-part><tp:taxon-name-part taxon-name-part-type="species" reg="rigidus">rigidus</tp:taxon-name-part></tp:taxon-name></italic> is characterised by corky, hard corky to rigid basidiomata with a buff yellow to clay-buff and tomentose pileal surface when fresh, becoming olivaceous buff to greyish brown when dry, smaller and cylindrical to allantoid basidiospores (3.7–4.2 × 0.9–1.3 μm).</p></tp:treatment-sec><tp:treatment-sec sec-type="Holotype" id="SECID0EGCAI"><title>Holotype.</title><p>China. Yunnan Province, Yulong County, Laojun Mountain, Jiushijiu Longtan, on fallen trunk of <italic><tp:taxon-name><tp:taxon-name-part taxon-name-part-type="genus" reg="Abies">Abies</tp:taxon-name-part></tp:taxon-name></italic> sp., 15.IX.2018, Cui 17032 (<named-content xmlns:xlink="http://www.w3.org/1999/xlink" content-type="dwc:institutional_code" xlink:title="Beijing Forestry University" xlink:href="http://grbio.org/institution/beijing-forestry-university" xlink:type="simple">BJFC</named-content> 030331).</p></tp:treatment-sec><tp:treatment-sec sec-type="etymology" id="SECID0EYCAI"><title>Etymology.</title><p><italic>Rigidus</italic> (Lat.): referring to the rigid basidiomata.</p></tp:treatment-sec><tp:treatment-sec sec-type="Fruiting body" id="SECID0EFDAI"><title>Fruiting body.</title><p>Basidiomata annual, pileate, corky, without odour or taste when fresh, becoming hard corky to rigid upon drying. Pileus flabelliform, projecting up to 1.6 cm, 3.8 cm wide and 0.6 cm thick at base. Pileal surface tomentose, buff yellow to clay-buff, when fresh, becoming smooth, rugose, olivaceous buff to greyish brown when dry; margin obtuse. Pore surface white to cream when fresh, becoming buff-yellow to pinkish buff when dry; sterile margin narrow to almost lacking; pores angular, 5–8 per mm; dissepiments thin, entire to lacerate. Context cream to buff, hard corky, up to 4 mm thick. Tubes cream to pinkish buff, brittle, up to 5 mm long.</p><fig id="F6" position="float" orientation="portrait"><object-id xmlns:xlink="http://www.w3.org/1999/xlink" content-type="doi" xlink:type="simple">10.3897/mycokeys.86.78305.figure6</object-id><object-id xmlns:xlink="http://www.w3.org/1999/xlink" content-type="zenodo_dep_id" xlink:type="simple">5875325</object-id><object-id xmlns:xlink="http://www.w3.org/1999/xlink" content-type="arpha" xlink:type="simple">CB2098FE-D695-5977-9A53-997FA2F088AF</object-id><label>Figure 6.</label><caption><p>Basidiomata of <italic><tp:taxon-name><tp:taxon-name-part taxon-name-part-type="genus" reg="Cyanosporus">Cyanosporus</tp:taxon-name-part><tp:taxon-name-part taxon-name-part-type="species" reg="rigidus">rigidus</tp:taxon-name-part></tp:taxon-name></italic> (Holotype, Cui 17032). Scale bar: 1.5 cm. The upper figure is the upper surface and the lower figure is the lower surface of the basidiomata.</p></caption><graphic xmlns:xlink="http://www.w3.org/1999/xlink" xlink:href="mycokeys-86-019-g006.jpg" position="float" orientation="portrait" xlink:type="simple" id="oo_632897.jpg"><uri content-type="original_file" xlink:type="simple">https://binary.pensoft.net/fig/632897</uri></graphic></fig><fig id="F7" position="float" orientation="portrait"><object-id xmlns:xlink="http://www.w3.org/1999/xlink" content-type="doi" xlink:type="simple">10.3897/mycokeys.86.78305.figure7</object-id><object-id xmlns:xlink="http://www.w3.org/1999/xlink" content-type="zenodo_dep_id" xlink:type="simple">5875327</object-id><object-id xmlns:xlink="http://www.w3.org/1999/xlink" content-type="arpha" xlink:type="simple">1E5CF950-EDB5-5FC2-ABDE-E62D3A9078CA</object-id><label>Figure 7.</label><caption><p>Microscopic structures of <italic><tp:taxon-name><tp:taxon-name-part taxon-name-part-type="genus" reg="Cyanosporus">Cyanosporus</tp:taxon-name-part><tp:taxon-name-part taxon-name-part-type="species" reg="rigidus">rigidus</tp:taxon-name-part></tp:taxon-name></italic> (Holotype, Cui 17032) <bold>a</bold> basidiospores <bold>b</bold> basidia and basidioles <bold>c</bold> hyphae from trama <bold>d</bold> hyphae from context. Drawings by: Shun Liu.</p></caption><graphic xmlns:xlink="http://www.w3.org/1999/xlink" xlink:href="mycokeys-86-019-g007.jpg" position="float" orientation="portrait" xlink:type="simple" id="oo_632898.jpg"><uri content-type="original_file" xlink:type="simple">https://binary.pensoft.net/fig/632898</uri></graphic></fig></tp:treatment-sec><tp:treatment-sec sec-type="Hyphal structure" id="SECID0ECFAI"><title>Hyphal structure.</title><p>Hyphal system monomitic; generative hyphae with clamp connections, <abbrev xmlns:xlink="http://www.w3.org/1999/xlink" xlink:title="Melzer’s reagent" id="ABBRID0EIFAI" xlink:type="simple">IKI</abbrev>–, <abbrev xmlns:xlink="http://www.w3.org/1999/xlink" xlink:title="Cotton Blue" id="ABBRID0EMFAI" xlink:type="simple">CB</abbrev>–; hyphae unchanged in <abbrev xmlns:xlink="http://www.w3.org/1999/xlink" xlink:title="5% potassium hydroxide" id="ABBRID0EQFAI" xlink:type="simple">KOH</abbrev>.</p></tp:treatment-sec><tp:treatment-sec sec-type="Context" id="SECID0EUFAI"><title>Context.</title><p>Generative hyphae hyaline, thin- to slightly thick-walled with a wide lumen, rarely branched, loosely interwoven, 2.2–5 μm in diam.</p></tp:treatment-sec><tp:treatment-sec sec-type="Tubes" id="SECID0EZFAI"><title>Tubes.</title><p>Generative hyphae hyaline, thin- to slightly thick-walled with a wide lumen, occasionally branched, interwoven, 2–4 μm in diam. Cystidia and cystidioles absent. Basidia clavate, bearing four sterigmata and a basal clamp connection, 12.4–14.8 × 3–4.2 μm; basidioles dominant, in shape similar to basidia, but smaller, 11.8–13.9 × 2.6–4 μm.</p></tp:treatment-sec><tp:treatment-sec sec-type="Spores" id="SECID0E5FAI"><title>Spores.</title><p>Basidiospores allantoid to cylindrical, slightly curved, hyaline, thin- to slightly thick-walled, smooth, <abbrev xmlns:xlink="http://www.w3.org/1999/xlink" xlink:title="Melzer’s reagent" id="ABBRID0EEGAI" xlink:type="simple">IKI</abbrev>–, <abbrev xmlns:xlink="http://www.w3.org/1999/xlink" xlink:title="Cotton Blue" id="ABBRID0EIGAI" xlink:type="simple">CB</abbrev>–, (3.5–)3.7–4.2 × (0.8–)0.9–1.3(–1.4) μm, L = 3.94 μm, W = 1.09 μm, Q = 3.66 (n = 60/1).</p></tp:treatment-sec><tp:treatment-sec sec-type="Type of rot" id="SECID0EMGAI"><title>Type of rot.</title><p>Brown rot.</p></tp:treatment-sec></tp:taxon-treatment>
