# Supplementary material for: ﻿Species diversity, molecular phylogeny and ecological habits of Cyanosporus (Polyporales, Basidiomycota) with an emphasis on Chinese collections
Source: MycoKeys. 2022 Jan 11;86:19–46. doi: 10.3897/mycokeys.86.78305 (PMC9633980; doi:10.3897/mycokeys.86.78305)
Supplement: XML Treatment for Cyanosporus subungulatus [file mycokeys.86.78305-treatment3.xml]

<!DOCTYPE tp:taxon-treatment
  PUBLIC "-//TaxonX//DTD Taxonomic Treatment Publishing DTD v0 20100105//EN" "tax-treatment-NSO.dtd">
<tp:taxon-treatment xmlns:tp="http://www.plazi.org/taxpub"><tp:treatment-meta><kwd-group><label>Taxon classification</label><kwd>
                <named-content content-type="kingdom">Fungi</named-content>
              </kwd><kwd>
                <named-content content-type="order">Polyporales</named-content>
              </kwd><kwd>
                <named-content content-type="family">Polyporaceae</named-content>
              </kwd></kwd-group><mixed-citation publication-type="journal"><person-group><name><surname>Liu</surname><given-names>Shun</given-names></name><name><surname>Xu</surname><given-names>Tai-Min</given-names></name><name><surname>Song</surname><given-names>Chang-Ge</given-names></name><name><surname>Zhao</surname><given-names>Chang-Lin</given-names></name><name><surname>Wu</surname><given-names>Dong-Mei</given-names></name><name><surname>Cui</surname><given-names>Bao-Kai</given-names></name></person-group><article-title>﻿Species diversity, molecular phylogeny and ecological habits of <italic><tp:taxon-name><tp:taxon-name-part taxon-name-part-type="genus" reg="Cyanosporus">Cyanosporus</tp:taxon-name-part></tp:taxon-name></italic> (<tp:taxon-name><tp:taxon-name-part taxon-name-part-type="order">Polyporales</tp:taxon-name-part></tp:taxon-name>, <tp:taxon-name><tp:taxon-name-part taxon-name-part-type="phylum">Basidiomycota</tp:taxon-name-part></tp:taxon-name>) with an emphasis on Chinese collections</article-title><source>MycoKeys</source><day>11</day><month>01</month><year>2022</year><volume>86</volume><fpage>19</fpage><lpage>46</lpage><pub-id pub-id-type="doi">10.3897/mycokeys.86.78305</pub-id></mixed-citation></tp:treatment-meta><tp:nomenclature><label>﻿</label><tp:taxon-name>
              <object-id xmlns:xlink="http://www.w3.org/1999/xlink" content-type="arpha" xlink:type="simple">803D7DD9-C55D-568E-9E1A-5F69573F850D</object-id>
              <tp:taxon-name-part taxon-name-part-type="genus" reg="Cyanosporus">Cyanosporus</tp:taxon-name-part>
              <tp:taxon-name-part taxon-name-part-type="species" reg="subungulatus">subungulatus</tp:taxon-name-part>
              <object-id xmlns:xlink="http://www.w3.org/1999/xlink" content-type="mycobank" xlink:type="simple">842321</object-id>
            </tp:taxon-name><tp:taxon-authority>B.K. Cui &amp; Shun Liu</tp:taxon-authority><tp:taxon-status xmlns:xlink="http://www.w3.org/1999/xlink" xlink:type="simple">sp. nov.</tp:taxon-status><xref ref-type="fig" rid="F8">Figs 8</xref><xref ref-type="fig" rid="F9">, 9</xref></tp:nomenclature><tp:treatment-sec sec-type="diagnosis" id="SECID0EDIAI"><title>Diagnosis.</title><p><italic><tp:taxon-name><tp:taxon-name-part taxon-name-part-type="genus" reg="Cyanosporus">Cyanosporus</tp:taxon-name-part><tp:taxon-name-part taxon-name-part-type="species" reg="subungulatus">subungulatus</tp:taxon-name-part></tp:taxon-name></italic> is characterised by shell-shaped pileus with a pale mouse-grey to ash-grey pileal surface when fresh, dark-grey to mouse-grey when dry, allantoid to cylindrical and slightly curved basidiospores (4.5–5.2 × 1.1–1.4 μm).</p></tp:treatment-sec><tp:treatment-sec sec-type="Holotype" id="SECID0EUIAI"><title>Holotype.</title><p>China. Yunnan Province, Yangbi County, Shimenguan Nature Reserve, on fallen trunk of <italic><tp:taxon-name><tp:taxon-name-part taxon-name-part-type="genus" reg="Pinus">Pinus</tp:taxon-name-part></tp:taxon-name></italic> sp., 6.IX.2019, Cui 18046 (<named-content xmlns:xlink="http://www.w3.org/1999/xlink" content-type="dwc:institutional_code" xlink:title="Beijing Forestry University" xlink:href="http://grbio.org/institution/beijing-forestry-university" xlink:type="simple">BJFC</named-content> 034905).</p></tp:treatment-sec><tp:treatment-sec sec-type="etymology" id="SECID0EGJAI"><title>Etymology.</title><p><italic>Subungulatus</italic> (Lat.): referring to the species resembling <italic><tp:taxon-name><tp:taxon-name-part taxon-name-part-type="genus" reg="Cyanosporus">Cyanosporus</tp:taxon-name-part><tp:taxon-name-part taxon-name-part-type="species" reg="ungulatus">ungulatus</tp:taxon-name-part></tp:taxon-name></italic> in morphology.</p></tp:treatment-sec><tp:treatment-sec sec-type="Fruiting body" id="SECID0E5JAI"><title>Fruiting body.</title><p>Basidiomata annual, pileate, soft corky, without odour or taste when fresh, becoming corky to fragile and light in weight upon drying. Pileus shell-shaped, projecting up to 1.7 cm, 2.8 cm wide and 1.2 cm thick at base. Pileal surface velutinate, pale mouse-grey to ash-grey when fresh, becoming smooth, rugose, dark-grey to mouse-grey when dry; margin obtuse. Pore surface white to cream when fresh, becoming cream to pinkish buff when dry; sterile margin narrow to almost lacking; pores round, 4–6 per mm; dissepiments thin, entire to lacerate. Context white to cream, soft corky, up to 5 mm thick. Tubes pale mouse-grey to ash-grey, fragile, up to 6 mm long.</p><fig id="F8" position="float" orientation="portrait"><object-id xmlns:xlink="http://www.w3.org/1999/xlink" content-type="doi" xlink:type="simple">10.3897/mycokeys.86.78305.figure8</object-id><object-id xmlns:xlink="http://www.w3.org/1999/xlink" content-type="zenodo_dep_id" xlink:type="simple">5875333</object-id><object-id xmlns:xlink="http://www.w3.org/1999/xlink" content-type="arpha" xlink:type="simple">2C84D0B2-DD28-59BE-B0C2-5AD8F8200671</object-id><label>Figure 8.</label><caption><p>Basidiomata of <italic><tp:taxon-name><tp:taxon-name-part taxon-name-part-type="genus" reg="Cyanosporus">Cyanosporus</tp:taxon-name-part><tp:taxon-name-part taxon-name-part-type="species" reg="subungulatus">subungulatus</tp:taxon-name-part></tp:taxon-name></italic> (Holotype, Cui 18046). Scale bar: 10 mm. The upper figure is the upper surface and the lower figure is the lower surface of the basidiomata.</p></caption><graphic xmlns:xlink="http://www.w3.org/1999/xlink" xlink:href="mycokeys-86-019-g008.jpg" position="float" orientation="portrait" xlink:type="simple" id="oo_632899.jpg"><uri content-type="original_file" xlink:type="simple">https://binary.pensoft.net/fig/632899</uri></graphic></fig><fig id="F9" position="float" orientation="portrait"><object-id xmlns:xlink="http://www.w3.org/1999/xlink" content-type="doi" xlink:type="simple">10.3897/mycokeys.86.78305.figure9</object-id><object-id xmlns:xlink="http://www.w3.org/1999/xlink" content-type="zenodo_dep_id" xlink:type="simple">5875335</object-id><object-id xmlns:xlink="http://www.w3.org/1999/xlink" content-type="arpha" xlink:type="simple">462B434C-FC7D-54DB-B5ED-897F6B29DDE8</object-id><label>Figure 9.</label><caption><p>Microscopic structures of <italic><tp:taxon-name><tp:taxon-name-part taxon-name-part-type="genus" reg="Cyanosporus">Cyanosporus</tp:taxon-name-part><tp:taxon-name-part taxon-name-part-type="species" reg="subungulatus">subungulatus</tp:taxon-name-part></tp:taxon-name></italic> (Holotype, Cui 18046) <bold>a</bold> basidiospores <bold>b</bold> basidia and basidioles <bold>c</bold> hyphae from trama <bold>d</bold> hyphae from context. Drawings by: Shun Liu.</p></caption><graphic xmlns:xlink="http://www.w3.org/1999/xlink" xlink:href="mycokeys-86-019-g009.jpg" position="float" orientation="portrait" xlink:type="simple" id="oo_632901.jpg"><uri content-type="original_file" xlink:type="simple">https://binary.pensoft.net/fig/632901</uri></graphic></fig></tp:treatment-sec><tp:treatment-sec sec-type="Hyphal structure" id="SECID0E2LAI"><title>Hyphal structure.</title><p>Hyphal system monomitic; generative hyphae with clamp connections, <abbrev xmlns:xlink="http://www.w3.org/1999/xlink" xlink:title="Melzer’s reagent" id="ABBRID0EBMAI" xlink:type="simple">IKI</abbrev>–, <abbrev xmlns:xlink="http://www.w3.org/1999/xlink" xlink:title="Cotton Blue" id="ABBRID0EFMAI" xlink:type="simple">CB</abbrev>–; hyphae unchanged in <abbrev xmlns:xlink="http://www.w3.org/1999/xlink" xlink:title="5% potassium hydroxide" id="ABBRID0EJMAI" xlink:type="simple">KOH</abbrev>.</p></tp:treatment-sec><tp:treatment-sec sec-type="Context" id="SECID0ENMAI"><title>Context.</title><p>Generative hyphae hyaline, slightly thick-walled with a wide lumen, rarely branched, loosely interwoven, 2.5–6.4 μm in diam.</p></tp:treatment-sec><tp:treatment-sec sec-type="Tubes" id="SECID0ESMAI"><title>Tubes.</title><p>Generative hyphae hyaline, slightly thick-walled with a wide lumen, occasionally branched, interwoven, 2–4.2 μm in diam. Cystidia and cystidioles absent. Basidia clavate, bearing four sterigmata and a basal clamp connection, 13.6–17.8 × 3–5.5 μm; basidioles dominant, in shape similar to basidia, but smaller, 12.8–17.2 × 2.4–5.2 μm.</p></tp:treatment-sec><tp:treatment-sec sec-type="Spores" id="SECID0EXMAI"><title>Spores.</title><p>Basidiospores allantoid to cylindrical, slightly curved, hyaline, thin- to slightly thick-walled, smooth, <abbrev xmlns:xlink="http://www.w3.org/1999/xlink" xlink:title="Melzer’s reagent" id="ABBRID0E4MAI" xlink:type="simple">IKI</abbrev>–, <abbrev xmlns:xlink="http://www.w3.org/1999/xlink" xlink:title="Cotton Blue" id="ABBRID0EBNAI" xlink:type="simple">CB</abbrev>–, (4.3–)4.5–5.2 × 1.1–1.4 μm, L = 4.73 μm, W = 1.22 μm, Q = 3.48–3.66 (n = 60/2).</p></tp:treatment-sec><tp:treatment-sec sec-type="Type of rot" id="SECID0EFNAI"><title>Type of rot.</title><p>Brown rot.</p></tp:treatment-sec><tp:treatment-sec sec-type="Additional specimen (paratype) examined" id="SECID0EKNAI"><title>Additional specimen (paratype) examined.</title><p>China, Yunnan Province, Xichou County, Xiaoqiaogou Nature Reserve, on fallen angiosperm trunk, 14.I.2019, Zhao 10833 (<named-content xmlns:xlink="http://www.w3.org/1999/xlink" content-type="dwc:institutional_code" xlink:title="Southwest Forestry University" xlink:href="http://grbio.org/institution/southwest-forestry-college" xlink:type="simple">SWFC</named-content> 010833).</p></tp:treatment-sec></tp:taxon-treatment>
