# Supplementary material for: ﻿Species diversity, molecular phylogeny and ecological habits of Cyanosporus (Polyporales, Basidiomycota) with an emphasis on Chinese collections
Source: MycoKeys. 2022 Jan 11;86:19–46. doi: 10.3897/mycokeys.86.78305 (PMC9633980; doi:10.3897/mycokeys.86.78305)
Supplement: XML Treatment for Cyanosporus tenuicontextus [file mycokeys.86.78305-treatment4.xml]

<!DOCTYPE tp:taxon-treatment
  PUBLIC "-//TaxonX//DTD Taxonomic Treatment Publishing DTD v0 20100105//EN" "tax-treatment-NSO.dtd">
<tp:taxon-treatment xmlns:tp="http://www.plazi.org/taxpub"><tp:treatment-meta><kwd-group><label>Taxon classification</label><kwd>
                <named-content content-type="kingdom">Fungi</named-content>
              </kwd><kwd>
                <named-content content-type="order">Polyporales</named-content>
              </kwd><kwd>
                <named-content content-type="family">Polyporaceae</named-content>
              </kwd></kwd-group><mixed-citation publication-type="journal"><person-group><name><surname>Liu</surname><given-names>Shun</given-names></name><name><surname>Xu</surname><given-names>Tai-Min</given-names></name><name><surname>Song</surname><given-names>Chang-Ge</given-names></name><name><surname>Zhao</surname><given-names>Chang-Lin</given-names></name><name><surname>Wu</surname><given-names>Dong-Mei</given-names></name><name><surname>Cui</surname><given-names>Bao-Kai</given-names></name></person-group><article-title>﻿Species diversity, molecular phylogeny and ecological habits of <italic><tp:taxon-name><tp:taxon-name-part taxon-name-part-type="genus" reg="Cyanosporus">Cyanosporus</tp:taxon-name-part></tp:taxon-name></italic> (<tp:taxon-name><tp:taxon-name-part taxon-name-part-type="order">Polyporales</tp:taxon-name-part></tp:taxon-name>, <tp:taxon-name><tp:taxon-name-part taxon-name-part-type="phylum">Basidiomycota</tp:taxon-name-part></tp:taxon-name>) with an emphasis on Chinese collections</article-title><source>MycoKeys</source><day>11</day><month>01</month><year>2022</year><volume>86</volume><fpage>19</fpage><lpage>46</lpage><pub-id pub-id-type="doi">10.3897/mycokeys.86.78305</pub-id></mixed-citation></tp:treatment-meta><tp:nomenclature><label>﻿</label><tp:taxon-name>
              <object-id xmlns:xlink="http://www.w3.org/1999/xlink" content-type="arpha" xlink:type="simple">6A2E6771-2883-597D-9041-F2C47FA6B3E9</object-id>
              <tp:taxon-name-part taxon-name-part-type="genus" reg="Cyanosporus">Cyanosporus</tp:taxon-name-part>
              <tp:taxon-name-part taxon-name-part-type="species" reg="tenuicontextus">tenuicontextus</tp:taxon-name-part>
              <object-id xmlns:xlink="http://www.w3.org/1999/xlink" content-type="mycobank" xlink:type="simple">842323</object-id>
            </tp:taxon-name><tp:taxon-authority>B.K. Cui &amp; Shun Liu</tp:taxon-authority><tp:taxon-status xmlns:xlink="http://www.w3.org/1999/xlink" xlink:type="simple">sp. nov.</tp:taxon-status><xref ref-type="fig" rid="F10">Figs 10</xref><xref ref-type="fig" rid="F11">, 11</xref></tp:nomenclature><tp:treatment-sec sec-type="diagnosis" id="SECID0EHPAI"><title>Diagnosis.</title><p><italic><tp:taxon-name><tp:taxon-name-part taxon-name-part-type="genus" reg="Cyanosporus">Cyanosporus</tp:taxon-name-part><tp:taxon-name-part taxon-name-part-type="species" reg="tenuicontextus">tenuicontextus</tp:taxon-name-part></tp:taxon-name></italic> is characterised by flabelliform pileus with a velutinate, cream to pinkish buff with a little blue tint pileal surface when fresh, becoming glabrous, light vinaceous grey to pale mouse-grey when dry, small and round pores (6–8 per mm), thin context (up to 0.8 mm) and allantoid basidiospores (3.8–4.3 × 0.8–1.2 μm).</p></tp:treatment-sec><tp:treatment-sec sec-type="Holotype" id="SECID0EYPAI"><title>Holotype.</title><p>China. Yunnan Province, Lanping County, Tongdian Town, Luoguqing, on fallen trunk of <italic><tp:taxon-name><tp:taxon-name-part taxon-name-part-type="genus" reg="Pinus">Pinus</tp:taxon-name-part></tp:taxon-name></italic> sp., 19.IX.2017, Cui 16280 (<named-content xmlns:xlink="http://www.w3.org/1999/xlink" content-type="dwc:institutional_code" xlink:title="Beijing Forestry University" xlink:href="http://grbio.org/institution/beijing-forestry-university" xlink:type="simple">BJFC</named-content> 029579).</p></tp:treatment-sec><tp:treatment-sec sec-type="etymology" id="SECID0EKQAI"><title>Etymology.</title><p><italic>Tenuicontextus</italic> (Lat.): referring to the species having thin context.</p></tp:treatment-sec><tp:treatment-sec sec-type="Fruiting body" id="SECID0EXQAI"><title>Fruiting body.</title><p>Basidiomata annual, pileate, soft corky, without odour or taste when fresh, becoming corky to fragile and light in weight upon drying. Pileus flabelliform, projecting up to 1.3 cm, 3.2 cm wide and 0.5 cm thick at base. Pileal surface velutinate, cream to pinkish buff with a little blue tint when fresh, becoming glabrous, light vinaceous grey to pale mouse-grey when dry; margin acute. Pore surface white to cream when fresh, becoming pinkish buff to buff when dry; sterile margin narrow to almost lacking; pores round, 6–8 per mm; dissepiments thin, entire to lacerate. Context cream to buff, soft corky, up to 0.8 mm thick. Tubes pale mouse-grey to buff, fragile, up to 4.3 mm long.</p><fig id="F10" position="float" orientation="portrait"><object-id xmlns:xlink="http://www.w3.org/1999/xlink" content-type="doi" xlink:type="simple">10.3897/mycokeys.86.78305.figure10</object-id><object-id xmlns:xlink="http://www.w3.org/1999/xlink" content-type="zenodo_dep_id" xlink:type="simple">5875311</object-id><object-id xmlns:xlink="http://www.w3.org/1999/xlink" content-type="arpha" xlink:type="simple">4E5F4DEC-5144-5C4D-8B33-72DCB1D3B642</object-id><label>Figure 10.</label><caption><p>Basidiomata of <italic><tp:taxon-name><tp:taxon-name-part taxon-name-part-type="genus" reg="Cyanosporus">Cyanosporus</tp:taxon-name-part><tp:taxon-name-part taxon-name-part-type="species" reg="tenuicontextus">tenuicontextus</tp:taxon-name-part></tp:taxon-name></italic> (Holotype, Cui 16280). Scale bar: 1 cm. The upper figure is the upper surface and the lower figure is the lower surface of the basidiomata.</p></caption><graphic xmlns:xlink="http://www.w3.org/1999/xlink" xlink:href="mycokeys-86-019-g010.jpg" position="float" orientation="portrait" xlink:type="simple" id="oo_632902.jpg"><uri content-type="original_file" xlink:type="simple">https://binary.pensoft.net/fig/632902</uri></graphic></fig><fig id="F11" position="float" orientation="portrait"><object-id xmlns:xlink="http://www.w3.org/1999/xlink" content-type="doi" xlink:type="simple">10.3897/mycokeys.86.78305.figure11</object-id><object-id xmlns:xlink="http://www.w3.org/1999/xlink" content-type="zenodo_dep_id" xlink:type="simple">5875315</object-id><object-id xmlns:xlink="http://www.w3.org/1999/xlink" content-type="arpha" xlink:type="simple">CEDCE319-E4FC-51BC-8D80-62C434D1788D</object-id><label>Figure 11.</label><caption><p>Microscopic structures of <italic><tp:taxon-name><tp:taxon-name-part taxon-name-part-type="genus" reg="Cyanosporus">Cyanosporus</tp:taxon-name-part><tp:taxon-name-part taxon-name-part-type="species" reg="tenuicontextus">tenuicontextus</tp:taxon-name-part></tp:taxon-name></italic> (Holotype, Cui 16280) <bold>a</bold> basidiospores <bold>b</bold> basidia and basidioles. <bold>c</bold> cystidioles <bold>d</bold> hyphae from trama <bold>e</bold> hyphae from context. Drawings by: Shun Liu.</p></caption><graphic xmlns:xlink="http://www.w3.org/1999/xlink" xlink:href="mycokeys-86-019-g011.jpg" position="float" orientation="portrait" xlink:type="simple" id="oo_632903.jpg"><uri content-type="original_file" xlink:type="simple">https://binary.pensoft.net/fig/632903</uri></graphic></fig></tp:treatment-sec><tp:treatment-sec sec-type="Hyphal structure" id="SECID0EWSAI"><title>Hyphal structure.</title><p>Hyphal system monomitic; generative hyphae with clamp connections, <abbrev xmlns:xlink="http://www.w3.org/1999/xlink" xlink:title="Melzer’s reagent" id="ABBRID0E3SAI" xlink:type="simple">IKI</abbrev>–, <abbrev xmlns:xlink="http://www.w3.org/1999/xlink" xlink:title="Cotton Blue" id="ABBRID0EATAI" xlink:type="simple">CB</abbrev>–; hyphae unchanged in <abbrev xmlns:xlink="http://www.w3.org/1999/xlink" xlink:title="5% potassium hydroxide" id="ABBRID0EETAI" xlink:type="simple">KOH</abbrev>.</p></tp:treatment-sec><tp:treatment-sec sec-type="Context" id="SECID0EITAI"><title>Context.</title><p>Generative hyphae hyaline, thin- to slightly thick-walled with a wide lumen, occasionally branched, loosely interwoven, 2.3–5.5 μm in diam.</p></tp:treatment-sec><tp:treatment-sec sec-type="Tubes" id="SECID0ENTAI"><title>Tubes.</title><p>Generative hyphae hyaline, thin- to slightly thick-walled with a wide lumen, occasionally branched, interwoven, 2–4 μm in diam. Cystidia absent; cystidioles present, fusoid, thin-walled, 9.5–14.6 × 2.8–3.4 μm. Basidia clavate, bearing four sterigmata and a basal clamp connection, 11.7–16.8 × 3.4–4.3 μm; basidioles dominant, in shape similar to basidia, but smaller, 10.6–14.7 × 2.9–3.6 μm.</p></tp:treatment-sec><tp:treatment-sec sec-type="Spores" id="SECID0ESTAI"><title>Spores.</title><p>Basidiospores allantoid, slightly curved, hyaline, thin- to slightly thick-walled, smooth, <abbrev xmlns:xlink="http://www.w3.org/1999/xlink" xlink:title="Melzer’s reagent" id="ABBRID0EYTAI" xlink:type="simple">IKI</abbrev>–, <abbrev xmlns:xlink="http://www.w3.org/1999/xlink" xlink:title="Cotton Blue" id="ABBRID0E3TAI" xlink:type="simple">CB</abbrev>–, (3.7–)3.8–4.3 × 0.8–1.2 μm, L = 3.97 μm, W = 1.02 μm, Q = 3.78–4.26 (n = 60/2).</p></tp:treatment-sec><tp:treatment-sec sec-type="Type of rot" id="SECID0EAUAI"><title>Type of rot.</title><p>Brown rot.</p></tp:treatment-sec><tp:treatment-sec sec-type="Additional specimen (paratype) examined" id="SECID0EFUAI"><title>Additional specimen (paratype) examined.</title><p>China. Yunnan Province, Yuxi, Xinping County, Mopanshan National Forest Park, on angiosperm stump, 16.I.2017, Zhao 813 (<named-content xmlns:xlink="http://www.w3.org/1999/xlink" content-type="dwc:institutional_code" xlink:title="Southwest Forestry University" xlink:href="http://grbio.org/institution/southwest-forestry-college" xlink:type="simple">SWFC</named-content> 000813).</p></tp:treatment-sec></tp:taxon-treatment>
